# Supplementary material for: Increase in Penicillin Non-Susceptibility in Group B Streptococci Alongside Rising Isolation Rates—Based on 24 Years of Clinical Data from a Single University Hospital
Source: Antibiotics (Basel). 2025 Sep 13;14(9):928. doi: 10.3390/antibiotics14090928 (PMC12466618; doi:10.3390/antibiotics14090928)
Supplement: Supplementary file 1 [file antibiotics-14-00928-s001.zip]

Archive with 1 entries (1 files):
- antibiotics-3858628-supplementary.pdf
